# Supplementary material for: Exploring Salivary Thiocyanate as a Novel Biomarker of Physical Activity Response
Source: Molecules. 2025 Jun 5;30(11):2476. doi: 10.3390/molecules30112476 (PMC12157199; doi:10.3390/molecules30112476)
Supplement: Supplementary file 1 [file molecules-30-02476-s001.zip]

Archive with 1 entries (1 files):
- molecules-3658224-supplementary.pdf
